# Supplementary material for: Defining the Roles of Cardiokines in Human Aging and Age-Associated Diseases
Source: Front Aging. 2022 Apr 28;3:884321. doi: 10.3389/fragi.2022.884321 (PMC9261440; doi:10.3389/fragi.2022.884321)
Supplement: Supplementary file 1 [file DataSheet1.xlsx]

## Sheet: Legend
Supplementary Table 1
This file shows the results of pearson correlation tests between normalized transcript level and donor age group in GTEx v8 for 764 genes annotated to be "secreted to blood" in the Human Protein Atlas secretome, in two tissues.
Shees:
Heart - Atrial Appendage			Age-expression correlation in the atrial appendage
Heart - Left Ventricle			Age-expression correlation in the left ventricle
Columns:
Gene			Gene name
gtex_corr			Pearson's correlation coefficient (expression ~ age)
gtex_pearson_p			Correlation test P value
q			FDR adjusted P value

## Sheet: Heart - Atrial Appendage
Gene	gtex_corr	gtex_pearson_p	q
A1BG	-0.0162813	0.736674	0.853774
A2M	0.0183148	0.705232	0.84451
ABHD15	0.0238164	0.622773	0.787124
ABO	0.00806271	0.867753	0.94171
ACE	-0.0442777	0.360262	0.568906
ACE2	0.17563	0.000256633	0.00332318
ADAM28	0.0851038	0.0782809	0.198693
ADAMTS13	-0.103203	0.0325947	0.102902
ADGRE3	0.168323	0.000463157	0.00491461
ADGRE5	0.203295	2.20746e-05	0.000562167
ADGRG1	-0.132814	0.00586799	0.0300882
ADIPOQ	-0.074122	0.125308	0.286634
ADM	-0.0565859	0.242185	0.43639
ADM2	0.103632	0.0318753	0.101894
ADM5	-0.0655633	0.17527	0.359962
AFM	0.0312124	0.519088	0.714565
AFP	-0.00516075	0.915122	0.963021
AGGF1	-0.0993232	0.0397538	0.117824
AGT	-0.2593	5.07945e-08	6.29984e-06
AHSG	0.0179971	0.710114	0.847698
AIMP1	0.00297154	0.951066	0.976977
ALB	0.0752997	0.119401	0.276431
ALCAM	-0.182665	0.000142133	0.0024131
AMBP	0.0512321	0.28972	0.493363
AMH	-0.0580197	0.23044	0.425256
ANG	0.207116	1.53002e-05	0.00044959
ANGPT1	0.0117348	0.808506	0.906764
ANGPT2	0.117261	0.0150968	0.0619851
ANGPT4	0.0192901	0.690325	0.835618
ANGPTL1	0.117267	0.0150913	0.0619851
ANGPTL2	0.199849	3.05415e-05	0.000729178
ANGPTL3	0.188773	8.35643e-05	0.00159608
ANGPTL4	0.0497817	0.303609	0.511255
ANGPTL6	0.152594	0.00152477	0.0114208
ANGPTL8	0.0445923	0.356856	0.56768
ANXA1	0.170401	0.000392526	0.00441014
ANXA2	0.144676	0.00266756	0.0169835
AOAH	0.0739148	0.126371	0.287251
APCS	0.00474412	0.921952	0.966216
APOA1	0.115705	0.0165034	0.0653715
APOA2	0.0411282	0.395472	0.600678
APOA4	0.0415217	0.390964	0.598555
APOA5	0.021038	0.663909	0.81679
APOB	0.161257	0.000801649	0.00695977
APOC1	-0.0255746	0.597326	0.770824
APOC2	-0.0629289	0.193296	0.383662
APOC3	0.0878615	0.0690607	0.178869
APOC4	-0.0622112	0.198435	0.389728
APOD	0.0512372	0.289673	0.493363
APOE	-0.0104741	0.828742	0.917621
APOF	-0.0403129	0.404914	0.610167
APOH	0.106376	0.0275869	0.0932583
APOL1	0.104975	0.0297096	0.0973847
APOL4	-0.0221869	0.646767	0.796983
APOM	-0.0196694	0.68456	0.833764
APOO	-0.205305	1.8219e-05	0.000515394
APP	-0.152292	0.00155832	0.0114918
ART4	0.155586	0.00122557	0.00955442
ASGR1	-0.111711	0.0206521	0.0755831
ASIP	-0.0750735	0.120518	0.278175
ATRN	-0.125438	0.0093006	0.0433272
AVP	-0.0166267	0.7313	0.853774
AZGP1	0.0774347	0.109249	0.256819
AZU1	-0.00693096	0.88618	0.948238
B2M	0.0404138	0.403739	0.609599
BCHE	-0.162687	0.000718688	0.00645974
BDNF	-0.0608389	0.208535	0.402326
BGLAP	-0.0176128	0.716033	0.851719
BMP10	-0.0321994	0.505954	0.702816
BMP2	0.126347	0.0087979	0.0417491
BMP4	0.21027	1.12484e-05	0.000343751
BMP6	0.191221	6.72204e-05	0.00142657
BMP7	-0.213565	8.11573e-06	0.000258351
BMP8A	-0.0255557	0.597597	0.770824
BMP8B	0.00594292	0.902318	0.95746
BPI	0.00621813	0.897819	0.956087
BTC	0.10941	0.0234312	0.0824951
BTD	0.0236797	0.624771	0.787124
C1QA	0.00371479	0.938848	0.976977
C1QB	-0.0427642	0.37693	0.580594
C1QBP	-0.104819	0.0299547	0.0973847
C1QC	-0.0343809	0.477555	0.684176
C1QTNF1	0.0930337	0.0541669	0.149399
C1QTNF12	-0.0501287	0.300247	0.508732
C1QTNF2	0.104827	0.0299424	0.0973847
C1QTNF3	-0.099713	0.0389789	0.116328
C1QTNF5	-0.00985384	0.83874	0.923339
C1QTNF6	0.0209157	0.665744	0.817731
C1QTNF7	0.131037	0.00656991	0.0332411
C1QTNF9	-0.0167764	0.728975	0.853774
C1RL	0.181605	0.000155589	0.00247645
C1S	0.16577	0.000566145	0.00540669
C2	0.144256	0.00274585	0.0173374
C3	0.0627817	0.194342	0.383662
C4A	-0.00270833	0.955396	0.976977
C4B	-0.0281574	0.560824	0.74387
C4BPA	0.114623	0.0175481	0.067711
C4BPB	0.134877	0.00513775	0.0276425
C5	0.0340351	0.481998	0.685748
C6	-0.081039	0.0936665	0.230843
C7	0.00945684	0.845153	0.925068
C8A	0.0826825	0.0871772	0.218196
C8B	0.0437806	0.365685	0.572254
C8G	0.00540772	0.911077	0.962026
C9	0.0377415	0.435561	0.639939
CALCA	-0.123285	0.0105934	0.0470542
CALCB	-0.0949344	0.0494127	0.140339
CAMP	0.0034779	0.942741	0.976977
CARTPT	-0.0875951	0.0699105	0.180108
CCDC126	-0.0878598	0.0690661	0.178869
CCDC134	-0.0629136	0.193405	0.383662
CCDC3	-0.00200143	0.96703	0.981157
CCK	-0.0111971	0.817122	0.911359
CCL1	-0.0429868	0.37445	0.577939
CCL11	0.0909526	0.0598026	0.162018
CCL13	0.0450942	0.351464	0.560581
CCL14	0.128509	0.00769849	0.0377029
CCL15	0.0266456	0.582059	0.762767
CCL16	0.0883918	0.0673937	0.177219
CCL17	0.0244308	0.613828	0.781607
CCL18	0.00697102	0.885527	0.948238
CCL19	-0.0497612	0.303809	0.511255
CCL2	-0.0341322	0.480748	0.685689
CCL20	-0.0611836	0.205964	0.398371
CCL21	0.100431	0.037585	0.113948
CCL22	-0.0194495	0.687899	0.83554
CCL23	0.0375802	0.437527	0.640013
CCL24	0.142914	0.00301028	0.0181091
CCL25	-0.0324124	0.503142	0.701461
CCL26	0.00927317	0.848124	0.926991
CCL27	-0.111743	0.0206157	0.0755831
CCL28	0.229044	1.63435e-06	8.91888e-05
CCL3	-0.0032893	0.945841	0.976977
CCL3L3	-0.0498616	0.302833	0.511255
CCL4	0.0464422	0.337238	0.550533
CCL4L2	0.000185265	0.996947	0.998817
CCL5	0.118089	0.0143923	0.0599465
CCL7	-0.0802355	0.0969768	0.23671
CCL8	0.0117479	0.808297	0.906764
CD14	-0.0456874	0.345157	0.553992
CD160	0.0095996	0.842846	0.924665
CD163	0.0323043	0.504568	0.702167
CD40	0.0333364	0.491043	0.693451
CD40LG	0.0640977	0.185137	0.376183
CD44	0.142512	0.00309394	0.0184618
CD55	-0.0196176	0.685345	0.833764
CD5L	-0.0173307	0.72039	0.851978
CD6	0.0515976	0.286289	0.492624
CETP	-0.0689159	0.154175	0.328105
CFB	0.102656	0.0335315	0.104139
CFD	-0.0171715	0.722852	0.853569
CFH	0.148358	0.00206346	0.0142086
CFHR1	-0.00955449	0.843575	0.924665
CFHR2	0.0663168	0.170351	0.354628
CFHR3	0.0658444	0.173423	0.358248
CFHR4	0.0159863	0.741273	0.854197
CFHR5	0.048026	0.321002	0.529323
CFI	0.122871	0.0108601	0.0479604
CFP	0.0122329	0.800545	0.906099
CGA	-0.179241	0.000190016	0.00279177
CGB1	-0.0691486	0.152786	0.326057
CGB3	-0.0230596	0.63387	0.787442
CGB5	-0.00760408	0.875213	0.945774
CGB8	-0.126594	0.00866564	0.0413784
CHI3L1	-0.0641738	0.184615	0.376123
CHI3L2	-0.114475	0.017696	0.0679384
CHIT1	0.0330547	0.494716	0.695908
CHSY1	-0.00292827	0.951778	0.976977
CKLF	0.0109377	0.821286	0.913337
CLCF1	0.0284644	0.556558	0.740784
CLEC18A	-0.00617511	0.898522	0.956087
CLEC18B	0.0143589	0.766807	0.878321
CLEC18C	-0.00144955	0.976118	0.985144
CLEC3B	-0.0264918	0.58424	0.76362
CLU	0.0237591	0.623611	0.787124
CMA1	0.0409994	0.396956	0.601735
CNDP1	-0.166819	0.000521496	0.00524241
COLEC10	-0.0087552	0.856513	0.934788
COLEC11	-0.0126849	0.793338	0.900609
COLQ	0.180087	0.000176951	0.00270381
COPA	-0.0308188	0.524374	0.717551
CP	0.145891	0.00245252	0.0160148
CPA3	0.125087	0.00950107	0.0438877
CPAMD8	0.0200734	0.678438	0.827998
CPB2	0.0142416	0.768657	0.879123
CPN1	0.0587272	0.224796	0.418888
CPN2	0.0329598	0.495956	0.695908
CPQ	0.110453	0.0221338	0.0790198
CREG1	0.103921	0.0313973	0.100788
CRH	-0.172417	0.000333698	0.00380516
CRHBP	-0.133389	0.00565566	0.0291955
CRISPLD2	0.0712939	0.14042	0.305967
CRP	0.0616555	0.202481	0.394631
CRTAP	0.177398	0.000221682	0.00297131
CSF1	0.0570791	0.238099	0.434685
CSF2	-0.0119583	0.804931	0.906764
CSF2RA	0.0601543	0.213711	0.408472
CSF3	-0.0792336	0.101234	0.243984
CSH1	0.0134794	0.780714	0.890247
CSH2	-0.0162248	0.737553	0.853774
CSHL1	0.050122	0.300312	0.508732
CST3	-0.0175574	0.716888	0.851719
CST7	0.163589	0.000670528	0.00617209
CTF1	0.0786744	0.103674	0.249079
CTSB	0.108061	0.0252071	0.0871412
CTSD	0.20331	2.20422e-05	0.000562167
CUTA	-0.0207291	0.668548	0.819857
CX3CL1	-0.157408	0.00107101	0.00861314
CXCL1	-0.00451074	0.92578	0.967573
CXCL10	0.0701682	0.14681	0.315855
CXCL11	0.00375434	0.938198	0.976977
CXCL12	0.0164372	0.734246	0.853774
CXCL13	0.0117025	0.809022	0.906764
CXCL14	0.112438	0.0198354	0.0735642
CXCL16	0.117175	0.0151717	0.0619851
CXCL17	-0.0393358	0.416406	0.621355
CXCL2	-0.0645045	0.182358	0.372518
CXCL3	0.0439844	0.363455	0.57094
CXCL5	-0.0566849	0.24136	0.435932
CXCL6	0.0482982	0.318264	0.526307
CXCL8	-0.0569489	0.239173	0.434685
CXCL9	0.0617889	0.201504	0.393732
CYB5D2	-0.0423083	0.382044	0.587286
DEFA1	-0.0162546	0.737089	0.853774
DEFA1B	-0.0293075	0.544923	0.732811
DEFA3	0.0613624	0.204639	0.396813
DEFA4	0.0397527	0.411479	0.617623
DHRSX	0.0192546	0.690865	0.835618
DNASE1L3	0.104821	0.0299515	0.0973847
DPP4	0.178075	0.000209516	0.00291037
EBI3	-0.0123538	0.798616	0.905256
EDIL3	0.169329	0.000427608	0.0046013
EDN1	0.0712672	0.140569	0.305967
EDN2	0.0931644	0.0538282	0.149212
EDN3	-0.0593946	0.219562	0.414186
EFNA1	-0.0174122	0.71913	0.851807
EFNA4	0.0570077	0.238687	0.434685
EGFR	0.143823	0.00282887	0.0177152
ELANE	-0.0728267	0.132065	0.293624
EMC10	0.00330585	0.945569	0.976977
ENPP2	0.0833112	0.0847927	0.213097
ENTPD5	-0.0347617	0.472688	0.680101
ENTPD6	-0.0628153	0.194103	0.383662
EPO	0.179388	0.000187681	0.00279177
ERAP1	0.0620783	0.199397	0.390613
ERAP2	0.0357591	0.460072	0.664452
EREG	-0.0394933	0.41454	0.619782
ERFE	0.0592789	0.220463	0.414861
ERVMER34-1	-0.0439403	0.363937	0.57094
ESM1	0.0875234	0.0701409	0.180108
F10	-0.00303863	0.949963	0.976977
F11	0.0181539	0.707702	0.846142
F12	-0.0280288	0.562616	0.744954
F13A1	-0.0222322	0.646095	0.796983
F13B	0.0587494	0.22462	0.418888
F2	-0.0116022	0.810628	0.906764
F3	-0.0564475	0.243341	0.436414
F5	-0.00264018	0.956517	0.976977
F7	-0.238064	6.08926e-07	3.87683e-05
F8	-0.00495036	0.91857	0.96532
F9	0.0437104	0.366454	0.572254
FAM177A1	-0.0192183	0.691419	0.835618
FAM3A	0.0321135	0.50709	0.703115
FAM3B	0.192814	5.82581e-05	0.00127169
FAP	0.225081	2.49058e-06	0.000111929
FAS	0.166338	0.000541551	0.00530443
FASLG	0.11252	0.0197448	0.0735642
FBN1	0.121138	0.0120393	0.0525599
FCER2	0.0580248	0.230399	0.425256
FCGR3A	0.00290679	0.952131	0.976977
FCGR3B	0.172706	0.000325956	0.00377319
FCMR	0.048723	0.314022	0.521549
FCN1	0.124999	0.00955197	0.0438877
FCN2	0.0317572	0.511817	0.707103
FCN3	-0.0358121	0.459406	0.664452
FCRL5	0.141701	0.00326892	0.0192112
FETUB	-0.0224921	0.642245	0.793973
FGA	0.115926	0.0162975	0.0651899
FGB	0.0815657	0.0915462	0.227082
FGF19	0.016678	0.730504	0.853774
FGF21	0.0282473	0.559573	0.743502
FGF23	0.0556989	0.249658	0.445888
FGFBP2	0.0463072	0.338646	0.551416
FGG	0.147785	0.00214847	0.014526
FGL1	0.0780031	0.106664	0.253079
FGL2	0.151624	0.00163527	0.0117863
FKRP	-0.0231095	0.633136	0.787442
FLT1	-0.0350554	0.468953	0.676
FLT3LG	0.148352	0.00206433	0.0142086
FLT4	0.102948	0.033029	0.103558
FN1	0.216875	5.81687e-06	0.000193221
FOLR1	-0.0737768	0.127082	0.287251
FOLR2	-0.00700702	0.88494	0.948238
FOLR3	0.0948486	0.0496194	0.140404
FSHB	-0.0551381	0.254464	0.452118
FST	-0.0120839	0.802924	0.906107
FSTL1	0.113097	0.0191199	0.0730381
FSTL4	-0.136385	0.00465703	0.0256008
FUCA2	0.119797	0.013029	0.056238
FUT6	0.195207	4.68884e-05	0.00108554
GAL	-0.100165	0.0380957	0.11504
GAS6	0.187582	9.28042e-05	0.00172933
GC	0.136383	0.00465773	0.0256008
GCG	0.162187	0.000746756	0.00655772
GDF11	-0.2198	4.31519e-06	0.000156991
GDF15	0.272222	1.00146e-08	1.91278e-06
GDF2	-0.0183285	0.705023	0.84451
GDF3	0.148944	0.00197978	0.0138766
GDF5	0.145491	0.00252153	0.0163258
GDF6	0.0519071	0.283405	0.489867
GFER	-0.00275662	0.954601	0.976977
GFOD2	-0.023508	0.627286	0.787124
GH1	-0.00577317	0.905095	0.959074
GH2	0.065238	0.177425	0.363413
GHR	0.0704803	0.145016	0.312972
GHRL	0.118136	0.0143526	0.0599465
GIP	0.0373943	0.439799	0.640013
GLT1D1	-0.1127	0.0195484	0.0735642
GNLY	0.127383	0.00825475	0.0396643
GNRH1	0.159327	0.000927699	0.0077886
GNRH2	-0.0738762	0.12657	0.287251
GPHA2	-0.0479793	0.321474	0.529323
GPHB5	0.0526908	0.276188	0.483053
GPI	-0.0959401	0.0470416	0.135112
GPLD1	0.024633	0.610896	0.781052
GPX3	0.115601	0.0166017	0.0653715
GPX7	0.0160783	0.739838	0.854197
GREM1	-0.115428	0.0167653	0.0653715
GREM2	-0.140179	0.00362187	0.0209629
GRN	0.121495	0.0117878	0.0517577
GSN	0.188988	8.19914e-05	0.00159608
GUCA2A	0.0706659	0.143957	0.312453
GUCA2B	0.0513762	0.288364	0.493363
GZMA	0.088209	0.0679648	0.177219
GZMB	0.0993057	0.0397889	0.117824
GZMH	0.118415	0.0141225	0.0596108
GZMK	0.116148	0.0160919	0.0650487
GZMM	0.060557	0.210656	0.405393
HABP2	-0.00732767	0.879714	0.947957
HAMP	-0.146104	0.00241638	0.015945
HBEGF	-0.167383	0.000498881	0.0051433
HCRT	-0.00303473	0.950027	0.976977
HDGF	-0.0721816	0.135533	0.298407
HGF	0.00384324	0.936738	0.976977
HGFAC	-0.0783119	0.10528	0.251357
HLA-E	0.0935517	0.0528351	0.147321
HLA-G	-0.0203122	0.67483	0.824912
HMGB1	0.000680267	0.988791	0.994091
HMGB2	0.0778758	0.107239	0.253655
HMSD	0.065833	0.173497	0.358248
HP	0.0388485	0.422208	0.627562
HPR	-0.14322	0.00294802	0.0178753
HPX	0.0133624	0.782571	0.891034
HRG	0.0534578	0.269249	0.472887
HTRA1	0.173525	0.000304955	0.0035844
HYAL1	-0.0926221	0.0552453	0.151825
HYAL3	-0.00628971	0.896649	0.956087
IAPP	0.0360097	0.456932	0.662421
IFI35	-0.0226199	0.640355	0.792919
IFNA1	-0.0634953	0.18931	0.380612
IFNA10	0.0589746	0.222845	0.417288
IFNA13	-0.124345	0.0099385	0.044968
IFNA14	-0.00348069	0.942695	0.976977
IFNA16	-0.00226838	0.962636	0.979299
IFNA17	0.020444	0.672842	0.8238
IFNA2	-0.124928	0.00959325	0.0438877
IFNA21	-0.169679	0.000415859	0.0045388
IFNA4	0.0395889	0.41341	0.619305
IFNA5	0.023588	0.626114	0.787124
IFNA6	-0.114872	0.0173025	0.0671019
IFNA7	0.0162785	0.736717	0.853774
IFNA8	0.0329472	0.49612	0.695908
IFNAR2	-0.00989171	0.838129	0.923339
IFNB1	-0.0457134	0.344882	0.553992
IFNE	0.0154626	0.74946	0.862331
IFNG	0.019158	0.692338	0.835618
IFNK	-9.18142e-05	0.998487	0.998817
IFNL1	-0.0603462	0.212251	0.407437
IFNL2	-0.00673615	0.889359	0.950308
IFNL3	-0.0515133	0.287078	0.49287
IFNW1	-0.0255516	0.597656	0.770824
IGF1	0.132379	0.00603333	0.0307298
IGF2	0.00831859	0.863597	0.939869
IGFALS	-0.0166446	0.731022	0.853774
IGFBP1	0.051208	0.289947	0.493363
IGFBP2	0.255429	8.12478e-08	7.75917e-06
IGFBP3	0.279311	3.96043e-09	1.00859e-06
IGFBP4	-0.0297015	0.539527	0.730849
IGFBP5	0.0916608	0.0578329	0.157801
IGFBP6	0.130462	0.00681275	0.0340192
IGFBP7	0.260747	4.25339e-08	6.29984e-06
IGFBPL1	0.0432338	0.371709	0.576036
IGIP	-0.0491056	0.310232	0.51776
IGLL1	-0.111603	0.0207755	0.0755831
IL10	-0.0264269	0.585162	0.76362
IL11	-0.0256161	0.596731	0.770824
IL11RA	-0.0495956	0.305423	0.51203
IL12A	-0.0433846	0.370042	0.574618
IL12B	-0.0110594	0.819332	0.912492
IL13	-0.000674454	0.988887	0.994091
IL15	0.154473	0.00132997	0.010161
IL15RA	-0.0184338	0.703407	0.84451
IL16	0.167249	0.000504136	0.0051433
IL17A	0.0457527	0.344467	0.553992
IL17B	0.175141	0.000267175	0.00340203
IL17C	-0.00693238	0.886157	0.948238
IL17D	0.0470558	0.330886	0.541321
IL17F	0.0684338	0.157084	0.333368
IL17RA	0.0442644	0.360407	0.568906
IL18	0.17416	0.000289546	0.00351133
IL18BP	0.0444488	0.358407	0.568097
IL19	0.139863	0.00369945	0.021251
IL1A	-0.0984491	0.0415386	0.12206
IL1B	-0.119221	0.0134753	0.0575146
IL1F10	0.00456197	0.924939	0.967573
IL1R1	0.0771567	0.110531	0.259036
IL1R2	0.0663545	0.170108	0.354628
IL1RAP	0.087489	0.0702514	0.180108
IL1RL1	-0.0272105	0.574081	0.757509
IL1RN	0.0297184	0.539297	0.730849
IL2	0.0637909	0.187254	0.377857
IL20	0.0547735	0.257624	0.456621
IL21	0.0774516	0.109171	0.256819
IL22	0.0632495	0.191032	0.382064
IL22RA2	0.0568104	0.240319	0.43508
IL23A	-0.023845	0.622355	0.787124
IL24	0.054502	0.259993	0.458741
IL25	-0.0797447	0.0990439	0.23946
IL26	0.112501	0.0197655	0.0735642
IL27	0.00697525	0.885458	0.948238
IL3	-0.0522098	0.280603	0.487229
IL31	0.0487665	0.313589	0.521549
IL32	0.105449	0.0289756	0.0966698
IL33	-0.0121305	0.80218	0.906107
IL34	0.0248573	0.607651	0.778935
IL36A	0.0183529	0.704648	0.84451
IL36B	0.101251	0.0360462	0.110157
IL36G	-0.0026584	0.956217	0.976977
IL36RN	0.054061	0.263875	0.464518
IL37	-0.0339172	0.483519	0.686632
IL4	0.0715203	0.139161	0.305514
IL4I1	0.0285526	0.555334	0.740446
IL4R	0.130569	0.00676698	0.034013
IL5	-0.0733747	0.129173	0.29026
IL6	-0.123354	0.0105497	0.0470542
IL6R	0.0595437	0.218405	0.413346
IL6ST	-0.0254714	0.598807	0.770824
IL7	0.152239	0.00156433	0.0114918
IL9	-0.13899	0.00392151	0.0221928
INHA	-0.133438	0.0056379	0.0291955
INHBA	-0.136631	0.0045828	0.0255566
INHBB	0.0726205	0.133166	0.294895
INHBC	-0.0292457	0.545772	0.732811
INHBE	0.00326759	0.946198	0.976977
INS	0.120413	0.0125655	0.0545459
INSL3	-0.0782316	0.105639	0.251427
INSL4	0.00787725	0.870768	0.942304
INSL5	-0.0343301	0.478207	0.684176
INSL6	0.104207	0.0309316	0.0997121
ISG15	-0.0231042	0.633214	0.787442
ITIH1	0.174559	0.000280247	0.00350998
ITIH2	-0.0318962	0.509971	0.705829
ITIH3	-0.0398975	0.409776	0.616278
ITIH4	0.0742632	0.124588	0.285842
ITIH5	0.119689	0.0131118	0.0562775
ITIH6	0.0445418	0.357401	0.56768
ITLN1	0.145115	0.00258795	0.0166151
ITM2B	0.0267532	0.580536	0.762078
JAM3	0.135818	0.00483286	0.0263736
JCHAIN	0.118584	0.0139845	0.0593564
KIAA0100	-0.0174892	0.717941	0.851719
KL	-0.0659113	0.172985	0.358248
KLK15	-0.0526093	0.276934	0.483053
KLKB1	-0.080671	0.095171	0.233047
KNG1	-0.177545	0.000218994	0.00297131
LAIR2	0.0105385	0.827705	0.917621
LBP	-0.0872932	0.0708843	0.181122
LCAT	0.0975345	0.0434782	0.126784
LEAP2	0.160757	0.000832674	0.0071479
LECT2	-0.0733984	0.129049	0.29026
LEP	-0.0384757	0.426678	0.631748
LGALS1	0.0967705	0.0451563	0.131176
LGALS3	0.0637634	0.187445	0.377857
LGALS3BP	-0.0490901	0.310385	0.51776
LGALS9	0.12433	0.00994711	0.044968
LGI2	-0.153606	0.00141679	0.0107171
LHB	0.023608	0.62582	0.787124
LILRA2	0.00152533	0.97487	0.985144
LILRA5	0.0730342	0.130964	0.293421
LIPC	-0.0288348	0.551431	0.737817
LIPG	-0.0116342	0.810116	0.906764
LIPH	0.330442	2.17951e-12	1.66515e-09
LPA	-0.142401	0.00311724	0.0184618
LPL	0.106399	0.0275527	0.0932583
LRG1	-0.016248	0.737192	0.853774
LTA	0.0333418	0.490973	0.693451
LTBP3	0.159954	0.000884876	0.00751161
LTF	0.0747356	0.122203	0.281214
LY6G5B	0.0586022	0.225785	0.419708
LY86	-0.0411889	0.394775	0.600678
LY96	0.0997805	0.0388462	0.116328
LYZ	0.108068	0.0251972	0.0871412
MAN2B2	0.169961	0.000406575	0.00450179
MANF	0.0669691	0.166177	0.34879
MAPT	-0.218275	5.04435e-06	0.000175176
MASP1	0.034108	0.481059	0.685689
MASP2	-0.0376569	0.436592	0.640013
MBL2	0.037408	0.439631	0.640013
MDK	0.0258977	0.592701	0.770108
MEGF6	0.258253	5.7721e-08	6.29984e-06
MET	-0.102922	0.0330735	0.103558
METRNL	0.115964	0.0162618	0.0651899
MFGE8	0.28531	1.76897e-09	6.75747e-07
MGAT4A	0.00529533	0.912918	0.962026
MGP	0.157898	0.00103253	0.00839208
MIA	0.0420474	0.384988	0.590625
MIF	0.0303011	0.531368	0.723646
MLN	-0.0801108	0.0974986	0.237226
MMP25	0.0931352	0.0539037	0.149212
MMP9	0.0572348	0.236819	0.433883
MPEG1	0.0307652	0.525096	0.717551
MST1	0.0859984	0.0751862	0.191474
MTRNR2L1	-0.143393	0.00291343	0.0178069
MTRNR2L10	-0.219905	4.2687e-06	0.000156991
MTRNR2L11	-0.0886196	0.066688	0.176383
MTRNR2L12	-0.166016	0.00055537	0.00537092
MTRNR2L4	0.0310187	0.521685	0.716848
MTRNR2L6	-0.156106	0.00117947	0.00928983
MTRNR2L8	-0.156424	0.00115213	0.00916906
MXRA7	0.146077	0.00242096	0.015945
MYDGF	0.101136	0.0362585	0.110365
MZB1	0.162423	0.00073338	0.00651514
NAMPT	-0.0728076	0.132167	0.293624
NAXE	-0.112561	0.0196999	0.0735642
NELL2	-0.0452979	0.34929	0.55945
NENF	-0.0723383	0.134684	0.297395
NHLRC3	0.0555548	0.250887	0.446801
NMB	0.016023	0.7407	0.854197
NMI	0.10208	0.0345429	0.105987
NODAL	0.143654	0.00286178	0.0177756
NOG	0.0615182	0.20349	0.395589
NPC2	0.18646	0.000102382	0.00177773
NPPA	0.104413	0.0306005	0.0990626
NPPB	0.140566	0.00352914	0.0205821
NPPC	-0.228393	1.75231e-06	8.92509e-05
NPTX2	-0.0412564	0.394	0.600678
NPW	-0.0252834	0.601507	0.772356
NPY	-0.151875	0.00160591	0.0116849
NRG1	0.186985	9.7795e-05	0.00173757
NRTN	0.0826264	0.0873925	0.218196
NUCB1	0.0300955	0.534159	0.726152
NUCB2	0.0637979	0.187206	0.377857
NXPE3	-0.178252	0.000206433	0.00291037
OIT3	0.00745311	0.877671	0.947091
ORM1	0.134425	0.00529045	0.0280271
ORM2	0.105732	0.0285459	0.0956537
OSM	0.013224	0.784766	0.892204
OXT	-0.0767517	0.11242	0.262657
PCDH12	0.029335	0.544546	0.732811
PCSK1N	-0.0666658	0.168109	0.351876
PCSK5	0.150806	0.00173404	0.0122667
PCSK9	-0.0495765	0.30561	0.51203
PCYOX1L	-0.059677	0.217373	0.413117
PDGFA	0.137605	0.00429826	0.0241461
PDGFB	-0.0273954	0.571481	0.755383
PDGFC	0.0387184	0.423765	0.628653
PDGFD	0.178674	0.000199273	0.00287254
PF4	0.1345	0.00526498	0.0280271
PF4V1	0.0457187	0.344826	0.553992
PGF	0.0380841	0.431403	0.637508
PGLYRP1	0.0595216	0.218576	0.413346
PGLYRP2	0.0923062	0.0560847	0.153579
PI16	0.000942174	0.984476	0.992269
PI3	0.0727999	0.132208	0.293624
PIBF1	0.111499	0.0208957	0.0756602
PILRA	7.1792e-05	0.998817	0.998817
PINLYP	0.0268829	0.578702	0.760978
PKDCC	0.0798312	0.0986773	0.239332
PLA2G12A	-0.109752	0.0229991	0.0813488
PLA2G12B	-0.0392494	0.417431	0.621671
PLA2G2A	0.054708	0.258194	0.456621
PLA2G3	-0.0234201	0.628574	0.787263
PLA2G7	-0.0989523	0.0405031	0.119476
PLA2R1	0.229663	1.52926e-06	8.91888e-05
PLAT	-0.116596	0.0156847	0.0637401
PLAU	-0.0238179	0.622751	0.787124
PLG	-0.00868167	0.857705	0.934788
PLGLB1	0.102529	0.0337534	0.104403
PLGLB2	0.111664	0.0207053	0.0755831
PLTP	0.0434664	0.369139	0.574384
PMCH	0.0187891	0.697968	0.841084
PNOC	0.0292507	0.545703	0.732811
POMC	-0.190627	7.08833e-05	0.00146364
PON1	-0.118035	0.0144374	0.0599465
PON2	-0.22588	2.2892e-06	0.000109309
PON3	0.0175911	0.716368	0.851719
PPBP	0.128522	0.0076923	0.0377029
PPIA	-0.0836349	0.0835855	0.211455
PPIB	0.102243	0.0342538	0.105524
PPY	0.00536614	0.911758	0.962026
PRADC1	-0.0439475	0.363858	0.57094
PRL	-0.0015839	0.973905	0.985144
PROC	-0.0103984	0.829961	0.917641
PROK1	0.181135	0.000161927	0.00252475
PROK2	0.143426	0.00290672	0.0178069
PROS1	0.107575	0.0258743	0.089045
PROZ	0.0574749	0.234854	0.431318
PRSS23	0.166485	0.000535336	0.00530443
PRSS33	0.0471994	0.329411	0.540065
PRSS57	-0.000570252	0.990604	0.994509
PRTN3	-0.0245492	0.61211	0.781052
PTGDS	-0.22039	4.0609e-06	0.000156991
PTH	0.0374355	0.439294	0.640013
PTK7	0.106213	0.0278258	0.0936516
PTN	-0.165126	0.00059527	0.00561464
PTX3	0.0245313	0.612369	0.781052
PYY	-0.106425	0.0275139	0.0932583
PZP	-0.0670661	0.165563	0.348457
QPCT	0.0997973	0.038813	0.116328
RARRES2	0.0379811	0.432651	0.638118
RBP4	-0.0807644	0.0947873	0.232854
REN	0.135395	0.0049679	0.0269183
RETN	0.0371457	0.442847	0.643223
RETNLB	0.0327873	0.498214	0.697135
RLN1	0.0431385	0.372765	0.576502
RLN2	-0.0623285	0.197588	0.389065
RLN3	0.109133	0.0237864	0.0833615
RNASE2	-0.023091	0.633408	0.787442
RNASE3	-0.0286646	0.553784	0.73967
RNASE4	0.194472	5.01368e-05	0.0011266
RNASE6	0.0564919	0.242969	0.436414
RNASET2	0.0963434	0.0461178	0.132959
RNLS	-0.0907952	0.060248	0.162648
RSPO3	0.0633819	0.190103	0.381204
RSPRY1	0.0891102	0.0651886	0.17414
S100A12	0.103413	0.0322403	0.102632
S100A4	0.223493	2.94207e-06	0.000124875
S100A8	0.069857	0.148614	0.318043
S100A9	0.0833262	0.0847364	0.213097
SAA1	0.0166022	0.731681	0.853774
SAA2	0.0345185	0.475793	0.683282
SAA4	0.073823	0.126844	0.287251
SCG2	-0.00486582	0.919956	0.965449
SCG5	-0.129499	0.00723735	0.0359048
SCGB3A1	0.0231458	0.632601	0.787442
SCPEP1	0.045156	0.350803	0.560581
SCT	-0.0753142	0.11933	0.276431
SCUBE1	0.00210544	0.965318	0.980722
SCUBE2	0.0979385	0.0426123	0.124735
SCUBE3	-0.0950444	0.0491485	0.14011
SDC1	0.0585001	0.226596	0.420193
SDC4	0.0601348	0.21386	0.408472
SECTM1	0.0459125	0.342783	0.553992
SELENOP	-0.00145232	0.976073	0.985144
SEMA3F	0.0937369	0.0523655	0.146547
SEMA3G	0.00808323	0.86742	0.94171
SERPINA1	0.112641	0.0196123	0.0735642
SERPINA10	-0.0456936	0.345092	0.553992
SERPINA11	0.0901874	0.0619931	0.166185
SERPINA3	-0.006024	0.900992	0.957382
SERPINA4	0.108585	0.0245037	0.0854833
SERPINA5	0.110671	0.0218707	0.0784471
SERPINA6	0.0259163	0.592435	0.770108
SERPINA7	-0.0308765	0.523598	0.717551
SERPINA9	0.162783	0.00071343	0.00645974
SERPINB1	-0.0164364	0.73426	0.853774
SERPINC1	0.088293	0.0677018	0.177219
SERPIND1	-0.0882602	0.0678044	0.177219
SERPINE1	0.123403	0.0105187	0.0470542
SERPINF1	0.158852	0.000961427	0.00789818
SERPINF2	0.0954544	0.0481744	0.137847
SERPING1	0.189733	7.67546e-05	0.00154317
SHBG	-0.111241	0.0211944	0.0763799
SIGLEC6	0.15456	0.00132152	0.010161
SLAMF1	0.0569054	0.239532	0.434685
SLPI	0.159111	0.000942905	0.00783021
SMIM20	-0.0945443	0.0503589	0.141449
SMPD1	-0.0713315	0.14021	0.305967
SMPDL3A	-0.128305	0.007797	0.0379421
SMPDL3B	0.0965349	0.0456844	0.132208
SNED1	0.0105278	0.827877	0.917621
SOD3	0.16723	0.000504905	0.0051433
SOGA1	-0.0785669	0.104148	0.249434
SORL1	0.134234	0.00535596	0.0280271
SPARC	0.0812684	0.0927383	0.229295
SPINK2	-0.148016	0.0021138	0.0144192
SPINK8	-0.128166	0.00786439	0.0380278
SPINT1	0.0598538	0.216012	0.411553
SPOCK1	-0.0145691	0.763495	0.875841
SPOCK2	-0.252551	1.14637e-07	9.73143e-06
SPON1	0.033368	0.490632	0.693451
SPON2	0.173829	0.000297501	0.00355142
SPP1	0.0151483	0.754387	0.866694
SPP2	0.0296083	0.540802	0.731279
SPX	-0.181829	0.000152647	0.00247645
SRGN	0.0591805	0.221231	0.415283
SRPX2	0.239022	5.47041e-07	3.79945e-05
SST	-0.200184	2.96002e-05	0.000729178
ST6GAL1	-0.0526644	0.276429	0.483053
SVBP	-0.047665	0.324657	0.533415
TAC1	-0.204928	1.88888e-05	0.000515394
TAC4	-0.0254366	0.599305	0.770824
TCN1	0.115423	0.0167707	0.0653715
TCN2	-0.0263884	0.585709	0.76362
TEK	-0.151417	0.00165974	0.0118509
TF	-0.102697	0.0334609	0.104139
TFF3	0.18716	9.63065e-05	0.00173757
TFPI	0.126009	0.00898182	0.0423066
TFRC	-0.00241325	0.960251	0.978176
TGFA	-0.0462521	0.339222	0.551416
TGFB1	0.240322	4.72609e-07	3.61073e-05
TGFB2	0.0414551	0.391725	0.598555
TGFB3	0.00959871	0.84286	0.924665
TGFBI	0.16364	0.000667895	0.00617209
TGFBR3	0.0705311	0.144726	0.312972
THPO	-0.105104	0.0295077	0.0973847
THSD7A	-0.088609	0.0667207	0.176383
TIMP1	0.0518306	0.284116	0.489988
TNF	-0.0655864	0.175117	0.359962
TNFAIP6	0.00241583	0.960209	0.978176
TNFRSF18	0.0114466	0.813121	0.908223
TNFRSF1A	0.0911468	0.059257	0.161111
TNFRSF1B	0.00797887	0.869116	0.941851
TNFRSF6B	-0.0139203	0.773733	0.883606
TNFSF10	0.0945548	0.0503332	0.141449
TNFSF11	0.0701043	0.147179	0.315855
TNFSF12	0.0886375	0.0666328	0.176383
TNFSF13	0.0315809	0.514165	0.709065
TNFSF13B	0.10535	0.0291283	0.0967565
TNFSF14	0.0329238	0.496427	0.695908
TNFSF15	0.0291273	0.5474	0.733708
TOR2A	-0.00534971	0.912027	0.962026
TPSAB1	0.139633	0.00375684	0.0214196
TPSB2	0.0756571	0.117652	0.274043
TREM1	0.125928	0.00902615	0.0423066
TSHB	0.067339	0.163844	0.345793
TSKU	0.082307	0.0886271	0.220557
TSLP	-0.0522245	0.280467	0.487229
TTR	0.0902887	0.0616994	0.16598
TXNDC16	-0.0226428	0.640017	0.792919
UCN	-0.0577874	0.232315	0.427683
UCN2	0.0676914	0.161645	0.342096
UCN3	-0.0378906	0.433748	0.638504
UTS2	0.0483689	0.317556	0.526274
VASH1	0.110153	0.0225004	0.079955
VASH2	-0.176937	0.000230342	0.00303415
VCAN	0.103243	0.0325262	0.102902
VEGFA	0.147618	0.00217373	0.0145678
VEGFB	0.134309	0.00533033	0.0280271
VEGFC	0.174332	0.000285507	0.00351133
VEGFD	-0.0631519	0.191719	0.382438
VGF	-0.115523	0.0166752	0.0653715
VIP	-0.0271017	0.575613	0.758221
VMO1	0.032601	0.50066	0.699276
VNN3	0.182063	0.000149626	0.00247645
VSTM1	0.0101048	0.834692	0.921538
VTN	-0.0170499	0.724735	0.853774
VWF	-0.051945	0.283052	0.489867
WDR25	-0.0307016	0.525954	0.717551
XCL1	-0.0556833	0.249791	0.445888
XCL2	0.0436588	0.367022	0.572254
XYLT1	0.107415	0.026097	0.0894086
XYLT2	0.0407677	0.399631	0.604591
ZBED3	-0.023498	0.627432	0.787124

## Sheet: Heart - Left Ventricle
Gene	gtex_corr	gtex_pearson_p	q
A1BG	0.131611	0.00615366	0.0224947
A2M	0.0705103	0.143439	0.244615
ABHD15	0.0752396	0.118404	0.210975
ABO	0.16959	0.000399627	0.00272603
ACE	0.0598486	0.214443	0.331649
ACE2	0.152255	0.00150403	0.0074134
ADAM28	-0.00583654	0.903723	0.929266
ADAMTS13	-0.143023	0.00288819	0.0122152
ADGRE3	0.138866	0.00382869	0.0156816
ADGRE5	0.134484	0.0051129	0.0195313
ADGRG1	0.127518	0.00796468	0.02741
ADIPOQ	0.0450415	0.350339	0.483139
ADM	0.162724	0.000686279	0.00400242
ADM2	0.0573301	0.234397	0.355316
ADM5	0.113363	0.018424	0.0500922
AFM	0.0720205	0.135039	0.233416
AFP	-0.0452566	0.348041	0.481709
AGGF1	-0.179555	0.000175642	0.00134191
AGT	-0.243512	2.99179e-07	2.07793e-05
AHSG	0.0323624	0.502306	0.61698
AIMP1	-0.208461	1.25215e-05	0.000217419
ALB	0.11729	0.0147202	0.0421208
ALCAM	-0.177933	0.000201404	0.00150856
AMBP	0.0869937	0.0708689	0.141
AMH	0.115334	0.0164747	0.0462746
ANG	0.218471	4.58009e-06	0.000112877
ANGPT1	0.0198845	0.68024	0.770073
ANGPT2	0.112111	0.0197648	0.0527982
ANGPT4	0.0119847	0.803836	0.862544
ANGPTL1	0.230794	1.24288e-06	5.21789e-05
ANGPTL2	0.157997	0.000983794	0.0053687
ANGPTL3	0.0642372	0.182646	0.296896
ANGPTL4	0.04651	0.334839	0.469388
ANGPTL6	0.0385652	0.423978	0.550883
ANGPTL8	0.0746199	0.121475	0.21286
ANXA1	0.216389	5.66795e-06	0.000122113
ANXA2	0.168146	0.000448543	0.00295419
AOAH	0.0392317	0.416008	0.54423
APCS	0.103832	0.0309516	0.0765456
APOA1	0.127919	0.00776793	0.0269759
APOA2	0.116359	0.0155334	0.0441172
APOA4	0.148702	0.00194174	0.00915736
APOA5	0.0358861	0.456902	0.574134
APOB	-0.0615531	0.201651	0.318753
APOC1	0.171309	0.000347896	0.0024163
APOC2	-0.0248928	0.605876	0.707782
APOC3	0.124545	0.00956386	0.0314871
APOC4	0.0281909	0.558981	0.666242
APOD	0.255934	6.88401e-08	6.57423e-06
APOE	0.22805	1.67234e-06	5.80758e-05
APOF	0.00222849	0.963163	0.965691
APOH	0.117906	0.0142026	0.0410211
APOL1	0.135007	0.00494151	0.0190673
APOL4	0.115674	0.0161569	0.0455493
APOM	-0.0145207	0.763453	0.834447
APOO	-0.22433	2.48619e-06	8.25846e-05
APP	-0.0694549	0.149542	0.252766
ART4	0.160966	0.000785519	0.00447863
ASGR1	0.0824988	0.0867757	0.163501
ASIP	0.210959	9.78548e-06	0.000186903
ATRN	-0.195688	4.21832e-05	0.000512207
AVP	-0.0127504	0.791583	0.854194
AZGP1	0.029365	0.542722	0.651668
AZU1	0.0880998	0.0673437	0.135754
B2M	0.155156	0.00121593	0.0062347
BCHE	-0.0618678	0.199351	0.316729
BDNF	-0.0783	0.104117	0.190756
BGLAP	-0.0171919	0.721603	0.800152
BMP10	-0.0262965	0.585704	0.688427
BMP2	0.159489	0.000879048	0.00490213
BMP4	0.203929	1.94357e-05	0.00029626
BMP6	0.222228	3.10147e-06	9.18799e-05
BMP7	-0.244528	2.66083e-07	2.03287e-05
BMP8A	0.0618602	0.199406	0.316729
BMP8B	0.0959237	0.04631	0.102851
BPI	0.0346756	0.472235	0.587558
BTC	0.00896237	0.852646	0.897275
BTD	-0.0428499	0.374301	0.508837
C1QA	0.0585582	0.224509	0.342804
C1QB	0.0244436	0.612398	0.713219
C1QBP	-0.170917	0.000359111	0.00247172
C1QC	0.0327669	0.496975	0.611416
C1QTNF1	0.0986315	0.0404547	0.0930946
C1QTNF12	0.122473	0.0108413	0.0340853
C1QTNF2	0.0941494	0.05052	0.109964
C1QTNF3	0.0287664	0.550981	0.658763
C1QTNF5	0.0926826	0.0542375	0.115663
C1QTNF6	0.0595584	0.216679	0.333083
C1QTNF7	0.124449	0.00961988	0.0314871
C1QTNF9	0.0422097	0.381487	0.513127
C1RL	0.222001	3.17603e-06	9.18799e-05
C1S	0.234188	8.56601e-07	4.63396e-05
C2	0.206385	1.53339e-05	0.000249257
C3	0.127215	0.00811587	0.0276809
C4A	-0.136143	0.00458699	0.0179716
C4B	-0.147229	0.00215523	0.00991926
C4BPA	0.121958	0.0111812	0.0347252
C4BPB	0.064539	0.180594	0.294188
C5	0.102093	0.0338923	0.0809179
C6	0.0299166	0.535164	0.645917
C7	0.146481	0.00227158	0.0101413
C8A	0.0317963	0.509815	0.623198
C8B	0.146422	0.00228112	0.0101413
C8G	0.0903383	0.0606494	0.125611
C9	0.0470538	0.329212	0.463201
CALCA	-0.0270324	0.575253	0.679279
CALCB	-0.12285	0.0105978	0.0336281
CAMP	0.104651	0.0296447	0.0740148
CARTPT	-0.0277152	0.565636	0.671034
CCDC126	-0.0518399	0.282342	0.414825
CCDC134	-0.144151	0.00267206	0.0115336
CCDC3	0.0893616	0.0634994	0.129025
CCK	0.0222951	0.644002	0.737911
CCL1	-0.0948899	0.0487257	0.106973
CCL11	0.150935	0.00165475	0.00795114
CCL13	0.180328	0.000164478	0.00130699
CCL14	0.274107	6.95508e-09	1.13052e-06
CCL15	0.0987865	0.0401393	0.0926479
CCL16	0.179932	0.000170104	0.00131272
CCL17	-0.0451262	0.349433	0.482761
CCL18	0.0927903	0.0539571	0.115663
CCL19	0.0554146	0.250425	0.374885
CCL2	0.0829848	0.0849278	0.161808
CCL20	0.0348247	0.470331	0.587235
CCL21	0.166827	0.000498018	0.00319736
CCL22	-0.077169	0.109229	0.19822
CCL23	0.146409	0.00228311	0.0101413
CCL24	0.12175	0.0113214	0.0348772
CCL25	-0.0715482	0.137624	0.236813
CCL26	0.0815854	0.0903352	0.169157
CCL27	-0.142994	0.00289392	0.0122152
CCL28	0.177156	0.000214946	0.00157903
CCL3	0.0719268	0.135549	0.233769
CCL3L3	-0.0113294	0.814362	0.87139
CCL4	0.0947134	0.0491484	0.107368
CCL4L2	0.0266527	0.580634	0.683519
CCL5	0.10655	0.0267943	0.0675606
CCL7	-0.0554171	0.250404	0.374885
CCL8	0.0919978	0.0560494	0.118292
CD14	0.0613192	0.203373	0.320365
CD160	0.134104	0.00524074	0.0198214
CD163	0.0708141	0.141718	0.242763
CD40	0.162847	0.00067979	0.00399507
CD40LG	0.0799892	0.0968362	0.17957
CD44	0.146972	0.00219455	0.00997998
CD55	-0.11781	0.0142822	0.0410211
CD5L	-0.0179931	0.709203	0.789841
CD6	0.0384565	0.425287	0.551645
CETP	0.0553778	0.250741	0.374885
CFB	0.149553	0.00182733	0.0086713
CFD	0.175267	0.000251541	0.00181299
CFH	0.239262	4.85808e-07	2.85506e-05
CFHR1	0.050815	0.291979	0.42571
CFHR2	0.037755	0.433787	0.556224
CFHR3	0.127813	0.00781971	0.0270328
CFHR4	-0.0200999	0.67697	0.768507
CFHR5	-0.0136377	0.777448	0.842511
CFI	0.195675	4.2237e-05	0.000512207
CFP	0.114673	0.0171071	0.0477001
CGA	-0.125169	0.00920632	0.0308493
CGB1	0.0601849	0.211874	0.329008
CGB3	0.0502097	0.297772	0.430868
CGB5	-0.00856816	0.859058	0.901389
CGB8	0.0100446	0.835094	0.882451
CHI3L1	0.0824698	0.0868867	0.163501
CHI3L2	0.111595	0.0203415	0.0539614
CHIT1	0.0842796	0.0801603	0.155182
CHSY1	0.114376	0.0173983	0.0481552
CKLF	0.154259	0.00129907	0.00661661
CLCF1	0.0974279	0.0429751	0.0974273
CLEC18A	0.00708631	0.883242	0.919341
CLEC18B	-0.0700451	0.146105	0.247504
CLEC18C	0.0178461	0.711473	0.791216
CLEC3B	0.163843	0.000629243	0.00381541
CLU	0.0104343	0.828792	0.881084
CMA1	0.00948973	0.844083	0.890718
CNDP1	-0.0521269	0.279683	0.412505
COLEC10	-0.12081	0.0119737	0.0363012
COLEC11	0.0800429	0.0966115	0.17957
COLQ	-0.114097	0.0176756	0.048402
COPA	-0.151428	0.00159689	0.00777084
CP	0.2215	3.34645e-06	9.18799e-05
CPA3	0.0600048	0.213247	0.330469
CPAMD8	0.139709	0.00361812	0.0149419
CPB2	0.00664017	0.890545	0.921919
CPN1	0.0366769	0.447038	0.566396
CPN2	-0.0754921	0.11717	0.210975
CPQ	0.0743085	0.123042	0.213934
CREG1	-0.0187327	0.697825	0.782321
CRH	-0.126548	0.00845789	0.0287192
CRHBP	0.0481586	0.317971	0.45185
CRISPLD2	0.216145	5.81031e-06	0.000122113
CRP	0.0795612	0.0986413	0.182034
CRTAP	0.193089	5.35133e-05	0.00058406
CSF1	0.215972	5.91383e-06	0.000122113
CSF2	0.0435448	0.366597	0.501935
CSF2RA	0.013247	0.783664	0.848044
CSF3	0.1317	0.00611859	0.0224741
CSH1	0.0100639	0.834782	0.882451
CSH2	-0.0141161	0.769858	0.839046
CSHL1	-0.00472763	0.92195	0.941671
CST3	0.178509	0.000191876	0.00145142
CST7	0.156699	0.00108424	0.0057525
CTF1	-0.0482221	0.317332	0.45185
CTSB	-0.0608325	0.20699	0.323395
CTSD	-0.0447185	0.353808	0.487044
CUTA	-0.0688793	0.152953	0.25796
CX3CL1	0.111658	0.0202703	0.0539601
CXCL1	0.130181	0.00673913	0.0241723
CXCL10	0.0683853	0.155927	0.26182
CXCL11	0.0410031	0.395258	0.523357
CXCL12	0.11819	0.0139698	0.0410211
CXCL13	0.0967157	0.0445281	0.100057
CXCL14	0.138829	0.00383831	0.0156816
CXCL16	0.14584	0.00237603	0.010493
CXCL17	0.0188648	0.6958	0.782321
CXCL2	0.155324	0.00120087	0.00619907
CXCL3	0.112618	0.0192118	0.0517421
CXCL5	0.0472433	0.327267	0.461313
CXCL6	0.054611	0.257372	0.382553
CXCL8	0.0318776	0.508733	0.622872
CXCL9	0.124957	0.00932624	0.0309793
CYB5D2	0.0556574	0.248352	0.373968
DEFA1	0.00929841	0.847188	0.89276
DEFA1B	-0.00836428	0.862378	0.901389
DEFA3	0.0632531	0.189454	0.305935
DEFA4	0.0752268	0.118467	0.210975
DHRSX	-0.0386991	0.42237	0.549729
DNASE1L3	0.341886	2.73788e-13	2.09174e-10
DPP4	0.0215037	0.655812	0.746707
EBI3	0.118491	0.0137269	0.0407983
EDIL3	-0.016741	0.728613	0.805587
EDN1	0.0903317	0.0606683	0.125611
EDN2	0.0377836	0.433438	0.556224
EDN3	-0.023724	0.622908	0.723254
EFNA1	0.0432427	0.369934	0.505598
EFNA4	0.169248	0.000410753	0.00277713
EGFR	0.183428	0.000126073	0.00107022
ELANE	0.148471	0.00197387	0.00925174
EMC10	-0.122833	0.0106093	0.0336281
ENPP2	0.193144	5.32458e-05	0.00058406
ENTPD5	-0.16355	0.000643743	0.00387259
ENTPD6	-0.186624	9.53974e-05	0.000906131
EPO	0.0506179	0.293857	0.427632
ERAP1	-0.100161	0.0374337	0.0877281
ERAP2	0.0830241	0.08478	0.161808
EREG	-0.0103679	0.829866	0.881084
ERFE	0.0611248	0.204812	0.321307
ERVMER34-1	-0.126445	0.00851181	0.0287744
ESM1	0.153054	0.00141892	0.0070393
F10	0.00729402	0.879845	0.917055
F11	0.0585219	0.224797	0.342804
F12	0.11648	0.015426	0.0439756
F13A1	0.00403582	0.933342	0.949499
F13B	0.0343496	0.476413	0.589918
F2	-0.0489814	0.309763	0.446526
F3	-0.168151	0.000448367	0.00295419
F5	-0.0798301	0.0975044	0.180371
F7	0.0364659	0.449659	0.567833
F8	0.0892541	0.0638196	0.129332
F9	0.0313858	0.515298	0.627891
FAM177A1	-0.128032	0.00771372	0.0269099
FAM3A	0.0423832	0.379531	0.513127
FAM3B	0.138263	0.00398613	0.0160284
FAP	0.155628	0.00117412	0.00610224
FAS	0.217178	5.22942e-06	0.000122113
FASLG	0.0252151	0.601217	0.704494
FBN1	0.134284	0.00517983	0.0196885
FCER2	0.0408932	0.396526	0.524128
FCGR3A	0.0657472	0.172553	0.284118
FCGR3B	0.173778	0.000284421	0.00199355
FCMR	0.019689	0.683214	0.772153
FCN1	0.11927	0.0131143	0.0392916
FCN2	0.100629	0.0365466	0.0864447
FCN3	0.0742756	0.123208	0.213934
FCRL5	-0.0218212	0.651064	0.74463
FETUB	-0.045324	0.347322	0.481709
FGA	0.082621	0.0863079	0.163501
FGB	0.0679985	0.158286	0.264617
FGF19	-0.0590086	0.220959	0.338301
FGF21	0.00592876	0.902209	0.928959
FGF23	0.0360173	0.455257	0.573009
FGFBP2	0.190991	6.46939e-05	0.000686474
FGG	0.0995371	0.0386416	0.0900068
FGL1	0.0368621	0.444746	0.564428
FGL2	0.229183	1.48013e-06	5.41096e-05
FKRP	0.0129959	0.787666	0.851169
FLT1	0.103775	0.031044	0.0765456
FLT3LG	0.180103	0.000167651	0.00130699
FLT4	0.186545	9.60688e-05	0.000906131
FN1	0.0917874	0.0566161	0.119159
FOLR1	-0.106653	0.0266481	0.0674143
FOLR2	0.0224358	0.641912	0.737911
FOLR3	0.19315	5.32187e-05	0.00058406
FSHB	0.0321414	0.50523	0.619576
FST	0.128299	0.00758582	0.0267077
FSTL1	0.186695	9.48071e-05	0.000906131
FSTL4	-0.0970196	0.0438598	0.0988462
FUCA2	-0.0157434	0.744203	0.819266
FUT6	0.0979092	0.0419518	0.0962497
GAL	-0.0123576	0.797864	0.857339
GAS6	0.183507	0.000125212	0.00107022
GC	0.125018	0.00929134	0.0309793
GCG	0.0648762	0.178323	0.291108
GDF11	-0.190087	7.01581e-05	0.000734258
GDF15	0.307973	6.06019e-11	2.31499e-08
GDF2	-0.0605312	0.209253	0.325804
GDF3	0.157007	0.00105958	0.00566097
GDF5	-0.00421696	0.930358	0.947725
GDF6	0.141688	0.00316438	0.0132834
GFER	0.134022	0.00526887	0.0198296
GFOD2	0.15993	0.000850078	0.00477544
GH1	0.135081	0.0049179	0.0190673
GH2	0.0223947	0.642522	0.737911
GHR	0.0512209	0.288136	0.421717
GHRL	0.185336	0.000106799	0.000983062
GIP	-0.078643	0.102604	0.188891
GLT1D1	-0.0503538	0.296386	0.429675
GNLY	0.122903	0.010564	0.0336281
GNRH1	0.129566	0.00700624	0.0248966
GNRH2	-0.0418745	0.385282	0.516414
GPHA2	0.0485251	0.314297	0.45136
GPHB5	0.00234866	0.961179	0.964968
GPI	-0.177268	0.000212951	0.00157903
GPLD1	-0.114739	0.0170427	0.0476946
GPX3	0.0975303	0.0427558	0.0972185
GPX7	0.0452609	0.347995	0.481709
GREM1	0.0148581	0.758126	0.832089
GREM2	-0.0678602	0.159136	0.265458
GRN	0.137271	0.00425794	0.0169431
GSN	0.230397	1.29764e-06	5.21789e-05
GUCA2A	-0.00475981	0.92142	0.941671
GUCA2B	0.0481371	0.318187	0.45185
GZMA	0.081109	0.092238	0.172245
GZMB	0.103722	0.0311312	0.0765456
GZMH	0.08106	0.0924353	0.172245
GZMK	0.0339106	0.482069	0.594993
GZMM	0.0874435	0.0694177	0.1392
HABP2	0.085237	0.0767762	0.151178
HAMP	-0.0997099	0.0383035	0.089492
HBEGF	-0.101465	0.0350103	0.0833267
HCRT	0.0368784	0.444545	0.564428
HDGF	-0.110233	0.0219349	0.0573914
HGF	0.0370605	0.442296	0.563191
HGFAC	-0.120994	0.0118435	0.0360494
HLA-E	0.207773	1.33934e-05	0.000227391
HLA-G	0.0273052	0.571401	0.675775
HMGB1	0.0493018	0.306605	0.44281
HMGB2	0.0464382	0.335586	0.469575
HMSD	-0.000312572	0.994831	0.994831
HP	0.118636	0.0136103	0.0406182
HPR	-0.122326	0.0109373	0.0342464
HPX	0.11788	0.0142241	0.0410211
HRG	0.0605137	0.209384	0.325804
HTRA1	0.0532174	0.269732	0.398598
HYAL1	0.0842034	0.0804347	0.155182
HYAL3	0.0846889	0.0786988	0.153451
IAPP	0.0291148	0.546166	0.65403
IFI35	0.185959	0.000101134	0.000942269
IFNA1	-0.00571611	0.9057	0.929414
IFNA10	0.0195428	0.685439	0.773524
IFNA13	-0.104512	0.0298627	0.0743162
IFNA14	0.0346182	0.472969	0.587558
IFNA16	0.0667085	0.166348	0.275683
IFNA17	0.0956966	0.0468317	0.103709
IFNA2	-0.109609	0.0226995	0.0587878
IFNA21	-0.143274	0.00283885	0.0121167
IFNA4	0.0634981	0.187742	0.303887
IFNA5	0.113787	0.0179888	0.0490837
IFNA6	-0.0487623	0.311935	0.44881
IFNA7	0.0674956	0.161393	0.268637
IFNA8	-0.0376849	0.434641	0.556224
IFNAR2	0.157029	0.00105787	0.00566097
IFNB1	0.00831935	0.86311	0.901389
IFNE	-0.0348255	0.470321	0.587235
IFNG	0.0139321	0.772774	0.841025
IFNK	-0.0422532	0.380996	0.513127
IFNL1	-0.0940762	0.0507005	0.110043
IFNL2	-0.143668	0.00276282	0.0118584
IFNL3	-0.122981	0.0105148	0.0336281
IFNW1	-0.0757781	0.115785	0.209619
IGF1	0.186988	9.23905e-05	0.000904953
IGF2	0.158777	0.000927706	0.005136
IGFALS	0.0296172	0.53926	0.649834
IGFBP1	0.0418887	0.385121	0.516414
IGFBP2	0.0976849	0.0424261	0.0967569
IGFBP3	0.272235	8.87846e-09	1.13052e-06
IGFBP4	0.181008	0.000155221	0.00127515
IGFBP5	0.183734	0.000122773	0.00107022
IGFBP6	0.209093	1.17678e-05	0.000214061
IGFBP7	0.151913	0.00154179	0.00755084
IGFBPL1	-0.123822	0.00999336	0.0323514
IGIP	-0.042614	0.376939	0.511512
IGLL1	0.0158174	0.743042	0.819169
IL10	0.0651879	0.176241	0.288326
IL11	-0.0144348	0.764813	0.834738
IL11RA	-0.0908424	0.0592201	0.123281
IL12A	0.066215	0.169512	0.280319
IL12B	0.0377039	0.43441	0.556224
IL13	0.0429712	0.372948	0.507901
IL15	0.166383	0.000515805	0.00328396
IL15RA	0.202397	2.25008e-05	0.000313063
IL16	0.220343	3.77476e-06	9.61305e-05
IL17A	-0.0317084	0.510987	0.623633
IL17B	0.0846247	0.0789267	0.153451
IL17C	-0.0901353	0.0612329	0.126009
IL17D	0.0926397	0.0543495	0.115663
IL17F	0.0513898	0.286547	0.420196
IL17RA	0.191275	6.30605e-05	0.000678566
IL18	0.062005	0.198354	0.316373
IL18BP	0.132314	0.00588288	0.021818
IL19	0.00457001	0.924544	0.94306
IL1A	-0.00834066	0.862763	0.901389
IL1B	0.0593957	0.217939	0.334347
IL1F10	0.0559638	0.245754	0.371793
IL1R1	0.186996	9.23273e-05	0.000904953
IL1R2	0.103042	0.0322596	0.0789947
IL1RAP	-0.0439513	0.362135	0.49761
IL1RL1	0.0481878	0.317677	0.45185
IL1RN	0.129577	0.00700131	0.0248966
IL2	-0.0227067	0.637896	0.736182
IL20	-0.00251843	0.958375	0.964688
IL21	-0.0183924	0.703052	0.78528
IL22	-0.0379488	0.431429	0.555837
IL22RA2	-0.0136843	0.776707	0.842511
IL23A	0.00562573	0.907184	0.929414
IL24	0.0250186	0.604057	0.706737
IL25	-0.0100829	0.834473	0.882451
IL26	0.0596442	0.216016	0.333083
IL27	-0.0349571	0.468645	0.587235
IL3	0.00239134	0.960474	0.964968
IL31	0.0104831	0.828005	0.881084
IL32	0.180371	0.000163881	0.00130699
IL33	0.108168	0.0245556	0.0627442
IL34	-0.00367201	0.939339	0.954329
IL36A	0.0703175	0.144539	0.245942
IL36B	0.0476774	0.322836	0.456753
IL36G	0.100447	0.0368897	0.0867193
IL36RN	0.090093	0.061355	0.126009
IL37	0.0278715	0.563446	0.670325
IL4	0.0819692	0.0888253	0.166738
IL4I1	-0.00308605	0.949005	0.960317
IL4R	0.201434	2.46587e-05	0.000324814
IL5	0.0278204	0.564161	0.670325
IL6	0.118428	0.0137774	0.0407983
IL6R	0.122766	0.0106518	0.0336281
IL6ST	0.0934472	0.0522723	0.112814
IL7	0.0747807	0.120672	0.211942
IL9	-0.0301642	0.53179	0.64286
INHA	-0.0959781	0.0461858	0.102851
INHBA	0.132818	0.00569517	0.021329
INHBB	0.231583	1.14044e-06	5.12529e-05
INHBC	-0.0461982	0.338093	0.472217
INHBE	-0.0824971	0.086782	0.163501
INS	0.0920075	0.0560233	0.118292
INSL3	0.0236554	0.623913	0.723323
INSL4	0.02174	0.652277	0.744902
INSL5	-0.0405294	0.400744	0.527877
INSL6	0.0417794	0.386363	0.516955
ISG15	0.0753112	0.118053	0.210975
ITIH1	0.0682984	0.156454	0.26213
ITIH2	0.00859426	0.858633	0.901389
ITIH3	0.0872099	0.0701682	0.13997
ITIH4	0.0868001	0.071501	0.141888
ITIH5	0.128144	0.00765984	0.0268446
ITIH6	0.0222802	0.644224	0.737911
ITLN1	0.0946975	0.0491868	0.107368
ITM2B	0.0611677	0.204494	0.321307
JAM3	0.200742	2.63274e-05	0.000338813
JCHAIN	-0.0117047	0.80833	0.866149
KIAA0100	-0.124408	0.00964397	0.0314871
KL	0.153176	0.00140635	0.00702254
KLK15	0.0123839	0.797443	0.857339
KLKB1	0.0285639	0.55379	0.661087
KNG1	-0.0610278	0.205533	0.321777
LAIR2	0.00828717	0.863635	0.901389
LBP	0.125333	0.00911402	0.0306745
LCAT	0.165354	0.000559273	0.00347386
LEAP2	0.0328059	0.496463	0.611416
LECT2	-0.038145	0.429049	0.553705
LEP	0.0933774	0.0524491	0.112876
LGALS1	0.100552	0.0366922	0.0865212
LGALS3	0.0847011	0.0786558	0.153451
LGALS3BP	-0.0884681	0.0662025	0.133806
LGALS9	0.203493	2.02666e-05	0.000297764
LGI2	-0.0629791	0.191382	0.307176
LHB	0.0750156	0.119507	0.211783
LILRA2	0.153397	0.00138386	0.0069557
LILRA5	0.130459	0.00662151	0.0238624
LIPC	-0.110164	0.0220183	0.0574128
LIPG	-0.0550094	0.253911	0.378144
LIPH	0.261405	3.51548e-08	3.8369e-06
LPA	-0.0576801	0.231548	0.351695
LPL	-0.0842515	0.0802612	0.155182
LRG1	0.165994	0.000531833	0.00335802
LTA	0.0247996	0.607228	0.708278
LTBP3	0.205457	1.67761e-05	0.00026702
LTF	0.0923406	0.0551361	0.117011
LY6G5B	0.194675	4.62988e-05	0.000529877
LY86	-0.0360521	0.454822	0.573009
LY96	0.127225	0.00811071	0.0276809
LYZ	0.0294873	0.541041	0.650954
MAN2B2	0.157728	0.00100392	0.00543969
MANF	0.0783941	0.1037	0.190449
MAPT	-0.201565	2.43533e-05	0.000324814
MASP1	-0.108623	0.0239557	0.0616235
MASP2	-0.0429822	0.372826	0.507901
MBL2	0.0556214	0.248659	0.373968
MDK	0.115778	0.0160613	0.0454474
MEGF6	0.185196	0.000108117	0.000983353
MET	-0.121366	0.0115839	0.0354003
METRNL	0.124084	0.00983592	0.0319772
MFGE8	0.195381	4.33951e-05	0.000518029
MGAT4A	0.132319	0.00588105	0.021818
MGP	0.189787	7.2071e-05	0.000744085
MIA	0.0203082	0.673815	0.766063
MIF	0.0750693	0.119242	0.211783
MLN	-0.00691709	0.88601	0.920537
MMP25	0.208669	1.22683e-05	0.000217419
MMP9	0.119821	0.0126957	0.0383379
MPEG1	0.0742071	0.123555	0.21405
MST1	0.0848415	0.0781598	0.153451
MTRNR2L1	-0.0654987	0.174184	0.286187
MTRNR2L10	-0.0872829	0.0699328	0.139866
MTRNR2L11	-0.0347936	0.470728	0.587235
MTRNR2L12	0.00263787	0.956403	0.963973
MTRNR2L4	-0.0653865	0.174925	0.286787
MTRNR2L6	-0.0181482	0.706811	0.788327
MTRNR2L8	-0.0146907	0.760769	0.832704
MXRA7	-0.00560551	0.907517	0.929414
MYDGF	0.156572	0.0010946	0.0057674
MZB1	0.0412977	0.391868	0.52249
NAMPT	-0.122153	0.0110511	0.0344614
NAXE	-0.136726	0.0044142	0.0174738
NELL2	-0.0833403	0.0835968	0.160472
NENF	0.102114	0.0338551	0.0809179
NHLRC3	-0.114251	0.0175224	0.0481552
NMB	0.0747804	0.120674	0.211942
NMI	0.161948	0.000728541	0.00421671
NODAL	0.0339317	0.481796	0.594993
NOG	0.0240545	0.618071	0.718731
NPC2	0.0858694	0.074605	0.147282
NPPA	-0.0147953	0.759118	0.832089
NPPB	-0.016998	0.724614	0.802326
NPPC	-0.0582635	0.226854	0.345252
NPTX2	0.089705	0.062485	0.127643
NPW	0.105303	0.0286383	0.0719727
NPY	-0.0372724	0.43969	0.561708
NRG1	-0.0103385	0.830341	0.881084
NRTN	0.110958	0.0210737	0.0557103
NUCB1	-0.00643774	0.893861	0.923883
NUCB2	-0.131524	0.00618774	0.0225116
NXPE3	-0.149992	0.00177081	0.00845564
OIT3	0.110369	0.0217704	0.0571567
ORM1	0.10756	0.0253778	0.0646288
ORM2	0.140423	0.00344797	0.0143166
OSM	0.098965	0.0397787	0.0920937
OXT	0.117887	0.0142191	0.0410211
PCDH12	0.201641	2.41786e-05	0.000324814
PCSK1N	0.0504797	0.295179	0.428739
PCSK5	0.195695	4.21561e-05	0.000512207
PCSK9	0.0468818	0.330986	0.46484
PCYOX1L	0.0187677	0.697288	0.782321
PDGFA	0.0394456	0.413468	0.542766
PDGFB	0.138668	0.00387987	0.0157671
PDGFC	0.0227557	0.63717	0.736182
PDGFD	0.168627	0.000431666	0.00289292
PF4	0.089785	0.0622505	0.127505
PF4V1	-0.0595701	0.216588	0.333083
PGF	0.180172	0.000166672	0.00130699
PGLYRP1	0.123366	0.0102732	0.0331169
PGLYRP2	0.0308588	0.522379	0.633488
PI16	0.121517	0.0114797	0.0352229
PI3	0.138555	0.00390922	0.0158024
PIBF1	-0.0744074	0.122542	0.213934
PILRA	0.129249	0.00714724	0.0252801
PINLYP	0.0836304	0.0825228	0.15881
PKDCC	0.194913	4.53003e-05	0.000529877
PLA2G12A	-0.240501	4.22181e-07	2.68788e-05
PLA2G12B	0.00637678	0.894861	0.923883
PLA2G2A	0.160982	0.000784565	0.00447863
PLA2G3	0.0347589	0.471172	0.587235
PLA2G7	-0.0702086	0.145164	0.246456
PLA2R1	0.0875469	0.0690873	0.138902
PLAT	0.254868	7.83279e-08	6.64916e-06
PLAU	0.102797	0.0326732	0.0794978
PLG	0.0756125	0.116585	0.21057
PLGLB1	0.0458787	0.341447	0.476032
PLGLB2	-0.0216498	0.653626	0.745329
PLTP	0.130981	0.00640585	0.0231946
PMCH	0.00314781	0.947986	0.960317
PNOC	-0.093486	0.0521742	0.112814
POMC	-0.0274964	0.568709	0.673634
PON1	-0.0781755	0.10467	0.191311
PON2	0.00686887	0.8868	0.920537
PON3	0.146995	0.00219102	0.00997998
PPBP	0.0846224	0.0789349	0.153451
PPIA	-0.0268552	0.577762	0.681188
PPIB	0.154015	0.00132254	0.00669155
PPY	0.0436776	0.365135	0.500831
PRADC1	-0.0712871	0.13907	0.238762
PRL	0.132047	0.00598417	0.0220865
PROC	-0.0228209	0.636205	0.736182
PROK1	0.229138	1.48731e-06	5.41096e-05
PROK2	0.109998	0.0222203	0.0577426
PROS1	0.102692	0.0328527	0.0796809
PROZ	0.0390524	0.418143	0.546088
PRSS23	0.200629	2.66083e-05	0.000338813
PRSS33	-0.14484	0.00254751	0.0110585
PRSS57	0.0659274	0.171377	0.28279
PRTN3	0.0480373	0.319193	0.452436
PTGDS	-0.146612	0.00225079	0.0101413
PTH	0.00287123	0.95255	0.961358
PTK7	0.137936	0.0040738	0.0162952
PTN	-0.0397652	0.409692	0.538735
PTX3	0.0901318	0.0612429	0.126009
PYY	-0.112583	0.0192495	0.0517421
PZP	0.0780058	0.105428	0.192236
QPCT	0.156389	0.00110957	0.00580624
RARRES2	0.102856	0.0325743	0.0794978
RBP4	0.0372149	0.440397	0.561708
REN	0.108296	0.0243854	0.0625183
RETN	0.0615148	0.201933	0.318753
RETNLB	0.0772481	0.108865	0.19803
RLN1	-0.0411514	0.393549	0.522906
RLN2	-0.0387937	0.421236	0.549189
RLN3	0.0917246	0.056786	0.119188
RNASE2	0.0190957	0.692265	0.780075
RNASE3	0.0456965	0.34337	0.477841
RNASE4	0.220723	3.62871e-06	9.55978e-05
RNASE6	0.0410212	0.395048	0.523357
RNASET2	0.0519628	0.281201	0.413946
RNLS	-0.206447	1.52408e-05	0.000249257
RSPO3	0.145366	0.00245589	0.0107217
RSPRY1	-0.0992026	0.0393032	0.0912694
S100A12	0.0972587	0.0433399	0.0979636
S100A4	0.165505	0.00055267	0.00346098
S100A8	0.158465	0.000949785	0.0052204
S100A9	0.167384	0.000476556	0.0030855
SAA1	0.108755	0.0237845	0.0613896
SAA2	0.0953273	0.047691	0.105003
SAA4	0.0558161	0.247004	0.372947
SCG2	0.0960367	0.0460521	0.102851
SCG5	0.0831074	0.0844669	0.161736
SCGB3A1	0.105125	0.028911	0.0724196
SCPEP1	0.0344483	0.475145	0.589303
SCT	0.082551	0.0865757	0.163501
SCUBE1	0.231747	1.12012e-06	5.12529e-05
SCUBE2	0.114273	0.0174999	0.0481552
SCUBE3	0.00671085	0.889387	0.921919
SDC1	0.0965322	0.0449358	0.100677
SDC4	0.0551247	0.252916	0.377399
SECTM1	0.135667	0.00473263	0.0184476
SELENOP	-0.0381963	0.428428	0.553705
SEMA3F	0.204874	1.7748e-05	0.000276723
SEMA3G	0.167521	0.000471397	0.00307818
SERPINA1	0.136421	0.00450395	0.0177372
SERPINA10	-0.0632027	0.189808	0.305935
SERPINA11	0.0743595	0.122784	0.213934
SERPINA3	0.103705	0.0311593	0.0765456
SERPINA4	0.0864425	0.072681	0.143856
SERPINA5	0.0616889	0.200656	0.318052
SERPINA6	0.134922	0.0049692	0.0190777
SERPINA7	0.113297	0.0184933	0.0501024
SERPINA9	0.0749661	0.119752	0.211783
SERPINB1	0.0310298	0.520076	0.631872
SERPINC1	0.100964	0.0359238	0.0852354
SERPIND1	0.0406353	0.399514	0.527165
SERPINE1	0.0895028	0.0630806	0.128516
SERPINF1	0.233642	9.09808e-07	4.63396e-05
SERPINF2	0.216069	5.85538e-06	0.000122113
SERPING1	0.214548	6.83125e-06	0.000137344
SHBG	0.0166683	0.729745	0.805672
SIGLEC6	0.0253028	0.599953	0.704092
SLAMF1	0.0184766	0.701758	0.784983
SLPI	0.183807	0.000121996	0.00107022
SMIM20	-0.174351	0.000271328	0.0019194
SMPD1	-0.174568	0.000266503	0.00190288
SMPDL3A	-0.151249	0.00161773	0.00782244
SMPDL3B	-0.0473405	0.32627	0.460759
SNED1	0.292959	5.36236e-10	1.36561e-07
SOD3	0.222556	2.99661e-06	9.18799e-05
SOGA1	-0.0152622	0.751762	0.826397
SORL1	-0.117983	0.0141392	0.0410211
SPARC	0.0416976	0.387295	0.517296
SPINK2	-0.0638329	0.185421	0.300767
SPINK8	-0.147688	0.00208643	0.00966083
SPINT1	-0.0310192	0.520219	0.631872
SPOCK1	-0.012403	0.797137	0.857339
SPOCK2	0.0226169	0.639225	0.736603
SPON1	0.0631108	0.190453	0.306329
SPON2	0.145448	0.00244183	0.0107216
SPP1	-0.075275	0.11823	0.210975
SPP2	0.0138445	0.774164	0.841339
SPX	-0.202849	2.15529e-05	0.000310687
SRGN	0.183816	0.000121906	0.00107022
SRPX2	0.221441	3.36733e-06	9.18799e-05
SST	-0.0508505	0.291642	0.42571
ST6GAL1	-0.163198	0.000661565	0.00393566
SVBP	-0.0622586	0.196522	0.314106
TAC1	-0.0422262	0.381301	0.513127
TAC4	0.11087	0.0211769	0.0557901
TCN1	0.107284	0.0257577	0.0653785
TCN2	0.180502	0.000162064	0.00130699
TEK	0.0978078	0.0421658	0.0964511
TF	0.0198763	0.680365	0.770073
TFF3	0.273046	7.98954e-09	1.13052e-06
TFPI	0.20238	2.25373e-05	0.000313063
TFRC	-0.141297	0.00324961	0.0135667
TGFA	-0.194635	4.64683e-05	0.000529877
TGFB1	0.216576	5.56115e-06	0.000122113
TGFB2	-0.0482166	0.317387	0.45185
TGFB3	0.114357	0.0174173	0.0481552
TGFBI	0.0954232	0.0474666	0.104811
TGFBR3	0.21205	8.77903e-06	0.000171979
THPO	0.0423679	0.379703	0.513127
THSD7A	0.041224	0.392714	0.522706
TIMP1	0.124738	0.00945186	0.0312607
TNF	0.148098	0.00202682	0.00944203
TNFAIP6	0.102132	0.0338236	0.0809179
TNFRSF18	0.0753918	0.117659	0.210975
TNFRSF1A	0.164934	0.000577944	0.0035324
TNFRSF1B	0.165199	0.000566108	0.00348796
TNFRSF6B	0.16314	0.000664529	0.00393566
TNFSF10	0.118139	0.0140116	0.0410211
TNFSF11	-0.000769318	0.987279	0.988573
TNFSF12	0.181093	0.00015409	0.00127515
TNFSF13	0.181144	0.000153418	0.00127515
TNFSF13B	0.0670596	0.164123	0.272588
TNFSF14	0.121804	0.011285	0.0348772
TNFSF15	0.00318518	0.947369	0.960317
TOR2A	0.183486	0.000125435	0.00107022
TPSAB1	0.117869	0.0142333	0.0410211
TPSB2	0.0927529	0.0540543	0.115663
TREM1	0.160159	0.000835415	0.00472783
TSHB	0.091159	0.0583368	0.122108
TSKU	0.203748	1.97765e-05	0.00029626
TSLP	-0.188216	8.28856e-05	0.000833218
TTR	0.0484402	0.315146	0.451729
TXNDC16	-0.0176132	0.715074	0.794064
UCN	-0.0622726	0.196421	0.314106
UCN2	0.0104088	0.829205	0.881084
UCN3	0.0533875	0.268202	0.397106
UTS2	-0.00290185	0.952045	0.961358
VASH1	0.102618	0.0329802	0.0797369
VASH2	0.0705334	0.143308	0.244615
VCAN	0.112535	0.0193017	0.0517421
VEGFA	0.0392544	0.415738	0.54423
VEGFB	0.0365374	0.44877	0.567649
VEGFC	0.188769	7.89127e-05	0.000803857
VEGFD	0.176422	0.000228543	0.00166293
VGF	-0.0684311	0.155649	0.26182
VIP	0.0748575	0.12029	0.211942
VMO1	0.0293199	0.543341	0.651668
VNN3	0.209372	1.14485e-05	0.000213333
VSTM1	-0.0106494	0.82532	0.881084
VTN	-0.102149	0.033794	0.0809179
VWF	0.119322	0.0130739	0.0392916
WDR25	-0.00616948	0.89826	0.926141
XCL1	-0.0186982	0.698355	0.782321
XCL2	0.0307602	0.523709	0.634095
XYLT1	0.0910137	0.0587408	0.122617
XYLT2	0.0383107	0.427046	0.552988
ZBED3	-0.0545495	0.257909	0.382607
